# Supplementary material for: Data set on effect of amaranth proteins on the RAS system. In vitro, in vivo and ex vivo assays
Source: Data Brief. 2020 Jan 23;29:105168. doi: 10.1016/j.dib.2020.105168 (PMC7011023; doi:10.1016/j.dib.2020.105168)
Supplement: Multimedia component 1 [file mmc1.xml]

<?xml version="1.0" encoding="utf-8" standalone="no"?>
<data>
  <datasets>
    <author>alejaquiroga@gmail.com;aquiroga@quimica.unlp.edu.ar</author>
    <type>0</type>
    <dataset>
      <value>6</value>
      <reason>Other (please explain)</reason>
      <comments>Raw data are with the article that we are sending</comments>
    </dataset>
  </datasets>
</data>
